# Supplementary material for: A Case Report: Genetically Distinct Severe Acute Respiratory Syndrome Coronavirus-2 Variant Causing Reinfection
Source: Front Microbiol. 2021 Dec 9;12:792514. doi: 10.3389/fmicb.2021.792514 (PMC8696118; doi:10.3389/fmicb.2021.792514)
Supplement: Supplementary file 1 [file Table_1.XLSX]

## Sheet: Sheet2
SL	Date	Diagnostic value of laboratory findings during episode-2
		23rd Feb 2021	24th Feb 2021	26th Feb 2021	28th Feb 2021	01st Mar 2021	03rd Mar 2021	04th Mar 2021	05th Mar 2021	06th Mar 2021	07th Mar 2021	08th Mar 2021	09th Mar 2021	10th Mar 2021
		Day 1	Day 2	Day 4	Day 6	Day 7	Day 9	Day 10	Day 11	Day 12	Day 13	Day 14	Day 15	Day 16
1	Hb (g/dl)	12.7			13.4		14.5	14.4	13.9	14.1	13.5
2	TLC	4520			5480		4990	5560	8210	11350	12690
3	N(%)	73.5			80.5		72.4	76.1	84.7	94.7	93
4	Band(%)
5	L (%)	17.5			15.7		17.4	16.5	9	2.9	4.2
6	Platelet	191000			118000		181000	247000	264000	228000	258000
7	D-dimer (ng/ml)		383	400			411	499.9	747.4	517.3	464.7
8	Fibrinogen (mg/dl)		249.6	245.3			251.7	118.8	137.6	326.4
9	PT with INR		PT-12.8, INR-1.07				PT-13.5, INR-1.14	PT-13, INR-1.09	PT-12.6, INR-1.06	PT-12.4, INR-1.04
10	LDH (U/L)		221.1	633.8	781.5		547	501	438	454
11	Ferritin (ng/ml)		231.57	4515.27	11833.7		2119	2069	1763	1697
12	S. electrolytes (mmol/l)		Na-129.24, K-3.03, Cl-98.04, TCO2-23.4, AG-10.83	Na-124.65, K-3.47, Cl-91.91, TCO2-26.34, AG-9.87	Na-129.83, K-3.81, Cl-98, TCO2-24.5, AG-11.15			Na-124, K-4.6, Cl-94,	Na-129, K-4.8, Cl-100,	Na-126, K-4.7, Cl-97, TCO2-21	Urea-31 ng/dl
13	Creatinine (mmol/l)			67.81	72.32		0.72 (mg/dl)	0.88 (mg/dl)	0.67 (mg/dl)
14	Ca (mmol/l)			2.05	2.04		8.3
15	Mg (mmol/l)			0.73	0.81
16	CRP (mg/dl)		2.07	2.43	0.86		1.68	0.9	0.51	2.95	3.37	3.04	1.21	1.56
17	Pro-BNP (pg/ml)			226.9	182.2			28
18	Trop-I (pg/ml)			8.3
19	IL-6 (pg/ml)					52.2	6.1	2.4		10.2
20	LFT			T. bili-9.9 micromol/l, ALT-207.1 U/L, AST-287.5 U/L, ALP-63.1 U/L	T. bili-10.8 micromol/l, ALT-476.96 U/L, AST-476.9 U/L, ALP-122.22 U/L		T. bili-1 mg/dl, ALT-289 U/L, AST-62 U/L, ALP-106 U/L	T. bili-1.2 mg/dl, ALT-215 U/L, AST-39 U/L, ALP-100 U/L	T. bili-1.3 mg/dl, ALT-164 U/L, AST-28 U/L, ALP-90 U/L	APTT-36.9 s	T. bili-1.5 mg/dl, ALT-102 U/L, AST-21 U/L, ALP-85 U/L , PCT-<0.05 ng/ml, GGT-273 U/L, Total protein-6.3 g/dl, Albumin-2.6 g/dl, Globulin-3.7 g/dl	T. bili-1.3 mg/dl, ALT-77 U/L, AST-18 U/L, ALP-76 U/L , GGT-231 U/L, Total protein-6.0 g/dl, Albumin-2.4 g/dl, Globulin-3.6 g/dl		PCT-<0.05 ng/ml
